# Supplementary material for: Novel Pathogenic Variants in the Gene Encoding Stereocilin (STRC) Causing Non-Syndromic Moderate Hearing Loss in Spanish and Argentinean Subjects
Source: Biomedicines. 2023 Oct 31;11(11):2943. doi: 10.3390/biomedicines11112943 (PMC10668944; doi:10.3390/biomedicines11112943)
Supplement: Supplementary file 1 [file biomedicines-11-02943-s001.zip]

Archive with 1 entries (1 files):
- biomedicines-2683364-supplementary.pdf
